# Supplementary material for: Curation and expansion of the Human Phenotype Ontology for systemic autoinflammatory diseases improves phenotype-driven disease-matching
Source: Front Immunol. 2023 Sep 12;14:1215869. doi: 10.3389/fimmu.2023.1215869 (PMC10536149; doi:10.3389/fimmu.2023.1215869)
Supplement: Supplementary file 1 [file Table_1.xlsx]

## Sheet: Sheet1
Expertise Centre	Number of patients with verified SAID	Number of patients with verified SAID and WES data	Avg number of HPO terms per patient
Erasmus Medical Centre, Rotterdam, NL	4	2	5
Great Ormond Street Hospital, London, EN	23	2	6
Istituto Giannina Gaslini, Genova, IT	14	-	4
Necker Hospital for Sick Children, Paris, FR	4	-	6
Radboud University Medical Centre, Nijmegen, NL	3	-	5
University Hospital Leuven, Leuven, BE	9	-	8
University Hospital Montpellier, Montpellier, FR	17	1	8
University Medical Centre Groningen, Groningen, NL	24	7	7
Total	98	12	-
