# Supplementary material for: Curation and expansion of the Human Phenotype Ontology for systemic autoinflammatory diseases improves phenotype-driven disease-matching
Source: Front Immunol. 2023 Sep 12;14:1215869. doi: 10.3389/fimmu.2023.1215869 (PMC10536149; doi:10.3389/fimmu.2023.1215869)
Supplement: Supplementary file 2 [file Table_2.xlsx]

## Sheet: Result_12
Short name disease	Disease description	OMIM ID disease	Gene name	OMIM ID gene	Number of patients
AFND/PAAND	Neutrophilic dermatosis, acute febrile	608068	MEFV	608107	3
AGS1	Aicardi-Goutieres syndrome 1	225750	TREX1	225750	1
AGS8	Aicardi-Goutieres syndrome 8	619486	LSM11	617910	2
AGS9	Aicardi-Goutieres syndrome 9	619487	RNU7-1	617876	4
AIADK	Vitiligo-Associated multiple autoimmune disease susceptibility 1	606579	NLRP1	606636	1
AIEFL	Autoinflammation with episodic fever and lymphadenopathy	618852	RIPK1	603453	0
AIFEC	Autoinflammation with infantile enterocolitis	616050	NLRC4	606831	1
AILJK	Autoimmune interstitial lung, joint, and kidney disease	616414	COPA	601924	1
AIPDS	Autoinflammation, panniculitis, and dermatosis syndrome	617099	OTULIN	615712	0
AISBL	Autoinflammatory syndrome, familial, Behcet-like	616744	TNFAIP3	191163	2
AISIMD	Autoinflammatory syndrome, familial, with or without immunodeficiency	619375	SOCS1	603597	3
BLAUS	Blau syndrome	186580	NOD2	605956	2
CINCA	Cinca syndrome	607115	NLRP3	606416	3
DADA2	Vasculitis, autoinflammation, immunodeficiency, and hematologic defects syndrome	615688	CECR1	607575	10
DIRA	Interleukin 1 receptor antagonist deficiency	612852	IL1RN	147679	2
DITRA	Psoriasis 14, pustular	614204	IL36RN	605507	1
FCAS1	Familial cold inflammatory syndrome 1	120100	NLRP3	606416	1
FCAS4	Familial cold autoinflammatory syndrome 4	616115	NLRC4	606831	1
FMF_AD	Familial Mediterranean fever, AD	134610	MEFV	608107	1
FMF_AR	Familial Mediterranean fever, AR	249100	MEFV	608107	14
HIDS	Hyper-Igd syndrome	260920	MVK	251170	3
HLPS	Histiocytosis-lymphadenopathy plus syndrome	602782	SLC29A3	612373	1
IMD72	Immunodeficiency 72 with autoinflammation	618982	NCKAP1L/HEM-1	141180	0
IMD75	Immunodeficiency 75	619126	TET2	612839	0
MAJEED	Majeed syndrome	609628	LPIN2	605519	2
MEVA	Mevalonic aciduria	610377	MVK	251170	1
MWS	Muckle-Wells syndrome	191900	NLRP3	606416	7
NISBD1	Inflammatory skin and bowel disease, neonatal, 1	614328	ADAM17	603639	1
PAPA	Pyogenic sterile arthritis, pyoderma gangrenosum, and acne	604416	PSTPIP1	606347	3
PDR	Pigmentary disorder, reticulate, with systemic manifestations, X-linked	301220	POLA1	312040	0
PLAID	Familial cold autoinflammatory syndrome 3	614468	PLCG2	600220	0
PRAAS1	Proteasome-associated autoinflammatory syndrome 1 and digenic forms	256040	PSMB8	177046	1
PSORS15	Psoriasis 15, pustular, susceptibility to	616106	AP1S3	615781	1
PSORS2	Psoriasis 2	602723	CARD14	607211	1
PTORCH3	Pseudo-Torch syndrome 3	618886	STAT2	600556	0
SAVI	STING-associated vasculopathy, infantile-onset	615934	TMEM173	612374	3
SGD1	Specific granule deficiency	245480	CEBPE	600749	0
SPENCDI	Spondyloenchondrodysplasia with immune dysregulation	607944	ACP5	171640	0
TKS	Takenouchi-Kosaki syndrome	616737	CDC42	116952	1
TRAPS	Periodic fever, familial, autosomal dominant	142680	TNFRSF1A	191190	5
VEXAS	VEXAS syndrome, somatic	301054	UBA1	314370	7
cherubism	Cherubism	118400	SH3BP2	602104	1
